# Supplementary material for: In vivo analysis of Caenorhabditis elegans noncoding RNA promoter motifs
Source: BMC Mol Biol. 2008 Aug 5;9:71. doi: 10.1186/1471-2199-9-71 (PMC2527325; doi:10.1186/1471-2199-9-71)
Supplement: Additional file 3 — trans-spliced genes and related SL2 RNAs. The data provided shows the expression patterns of trans-spliced genes and related SL2 RNAs. [file 1471-2199-9-71-S3.xls]

## Sheet: spatial_expression
spatial expression pattern of 112 genes carry SL2 exon sequences
648 genes were found to carry various SL2 exon sequences (Blumenthal et al, Nature, 2002). We obtained gene spatial expression patterns for 112 of these from WormAtlas (http://gfpweb.aecom.yu.edu/index) and WormBase (http://www.wormbase.org).
Splice-gene	SLi	SL2 RNA	spatial expression patter
T22B11.5	SL9	CeN8-1	pharynx, intestinal, anal depressor muscle, vulval muscle, spermatheca, body wall muscle, hypodermis, seam cells, ventral nerve cord, unidentified head, unidentified tail
T10B5.5	SL8	CeN8-2	pharynx, ventral nerve cord, head neurons, unidentified head, unidentified body, unidentified tail
T27E9.4	SL7	F36H12.19	pharynx, body wall muscle, head neurons, unidentified head, unidentified tail
Y48E1B.2	SL7	F36H12.19	intestinal, head neurons
Y48C3A.7	SL7	F36H12.19	intestinal
Y53G8AL.2	SL6	CeN20	pharynx, intestinal, anal depressor muscle, vulval muscle, vulva other, body wall muscle, hypodermis, excretory cell, unidentified head, unidentified tail
B0336.10	SL6	CeN20	pharynx, body wall muscle, excretory cell, head neurons
C16C10.1	SL5	CeN19	pharynx, pharyngeal-intestinal valve, intestinal, anal sphincter, vulval muscle, seam cells, head neurons, amphids
R144.7	SL5	CeN19	pharynx, intestinal, intestinal muscle, anal depressor muscle, developing gonad, body wall muscle, excretory cell
C08F8.1	SL5	CeN19	pharynx, intestinal, body wall muscle, excretory cell
T08B2.7	SL5	CeN19	intestinal, body wall muscle, hypodermis, head neurons, amphids, tail neurons, phasmids, unidentified tail
D2045.9	SL5	CeN19	intestinal muscle, anal depressor muscle, anal sphincter, distal tip cell, developing vulva, body wall muscle
C08B11.2	SL4	CeN7	intestine enriched, muscle depleted
F43E2.8	SL4	CeN7	intestinal, distal tip cell, developing spermatheca, hypodermis, seam cells
C47D12.6	SL3	CeN6	pharynx, pharyngeal gland cells, intestinal, anal depressor muscle, body wall muscle
F01G10.1	SL3	CeN6	pharynx, intestinal, vulva other
T21B10.2	SL3	CeN6	pharynx, intestinal, rectal gland cells, anal depressor muscle, rectal epithelium, distal tip cell, developing vulva, developing spermatheca, body wall muscle, nerve ring, ventral nerve cord, head neurons, amphid socket cells, tail neurons, unidentified cells, unidentified head
F56H1.4	SL3	CeN6	pharynx, intestinal, intestinal muscle, anal depressor muscle, developing gonad, body wall muscle, nerve ring, unidentified head, unidentified tail
F53F10.4	SL3	CeN6	pharynx, intestinal, hypodermis
F28F8.6	SL3	CeN6	pharynx, intestinal, developing vulva, body wall muscle, hypodermis, seam cells, unidentified head
Y73B6BL.4	SL3	CeN6	pharynx, intestinal, body wall muscle, head mesodermal cell, nerve ring, ventral nerve cord, head neurons, tail neurons
W02D3.9	SL3	CeN6	pharynx, body wall muscle, head neurons, unidentified head, unidentified tail
Y71F9AL.14	SL3	CeN6	nerve ring, ventral nerve cord, head neurons, body neurons, tail neurons
C35D10.1	SL3	CeN6	nerve ring, ventral nerve cord, head neurons, body neurons, pvt interneuron
Y45F3A.3	SL3	CeN6	intestinal, rectal gland cells, hypodermis, head neurons, unidentified head
Y48E1B.2	SL3	CeN6	intestinal, head neurons
Y57G11C.11	SL3	CeN6	intestinal
Y97E10AR.7	SL3	CeN6	hypodermis, ventral nerve cord, head neurons
Y8G1A.2	SL3	CeN6	excretory cell
F25H5.3	SL2	CeN16-1	vulval muscle, body wall muscle, unidentified cells
F08F1.7	SL2	CeN16-1	spermatheca, gonad sheath cells, hypodermis, seam cells, unidentified head
ZK637.3	SL2	CeN16-1	rectal epithelium, distal tip cell, developing vulva, hypodermis, excretory cell, nerve ring, head neurons, body neurons, tail neurons
B0025.2	SL2	CeN16-1	pharynx, unidentified head,intestinal, body wall muscle
C30H7.2	SL2	CeN16-1	pharynx, pharyngeal gland cells, intestinal, intestinal muscle, anal depressor muscle, developing vulva, developing spermatheca, nerve ring, ventral nerve cord, head neurons
F09E5.1	SL2	CeN16-1	pharynx, intestinal, vulval muscle, head neurons, tail neurons, unidentified head, unidentified tail
B0035.5	SL2	CeN16-1	pharynx, intestinal, vulval muscle, head neurons, body neurons, tail neurons
T20G5.2	SL2	CeN16-1	pharynx, intestinal, uterine muscle, vulval muscle, spermatheca, body wall muscle, hypodermis, excretory cell, head neurons, tail neurons, unidentified cells
C27A12.8	SL2	CeN16-1	pharynx, intestinal, rectal gland cells, nerve ring, head neurons
Y41C4A.9	SL2	CeN16-1	pharynx, intestinal, rectal gland cells, body wall muscle
B0336.2	SL2	CeN16-1	pharynx, intestinal, intestinal muscle, anal depressor muscle, rectal epithelium, distal tip cell, vulva other, spermatheca, gonad sheath cells, body wall muscle, hypodermis, seam cells, nerve ring, ventral nerve cord, dorsal nerve cord, lateral nerve cords/commissures, head neurons, labial sensilla, body neurons, tail neurons
C37H5.6	SL2	CeN16-1	pharynx, intestinal, intestinal muscle, anal depressor muscle, developing vulva, developing spermatheca, gonad sheath cells, body wall muscle, hypodermis, head neurons, tail neurons
T27E9.7	SL2	CeN16-1	pharynx, intestinal, hypodermis, unidentified head
F59E12.13	SL2	CeN16-1	pharynx, intestinal, head mesodermal cell, seam cells
C32D5.9	SL2	CeN16-1	pharynx, intestinal, body wall muscle, seam cells, nerve ring, ventral nerve cord, body neurons, tail neurons
F38A5.1	SL2	CeN16-1	pharynx, intestinal, body wall muscle, head neurons, tail neurons, unidentified head, unidentified tail
C05D11.12	SL2	CeN16-1	pharynx, intestinal, body wall muscle, excretory cell, unidentified cells, unidentified tail
F31C3.1	SL2	CeN16-1	pharynx, intestinal, body wall muscle
T23B12.6	SL2	CeN16-1	pharynx, intestinal, anal depressor muscle, vulval muscle, body wall muscle, unidentified cells
C13F10.7	SL2	CeN16-1	pharynx, intestinal, anal depressor muscle, rectal epithelium, developing vulva, developing spermatheca, hypodermis, seam cells, head neurons
C05D11.1	SL2	CeN16-1	pharynx, intestinal, anal depressor muscle, hypodermis
ZK177.8	SL2	CeN16-1	pharynx, intestinal muscle, vulval muscle, gonad sheath cells, body wall muscle, hypodermis, seam cells, nerve ring, ventral nerve cord, head neurons, unidentified head, unidentified body, unidentified tail
D1037.3	SL2	CeN16-1	pharynx, intestinal
ZK652.2	SL2	CeN16-1	pharynx, intestinal
T04C12.4	SL2	CeN16-1	pharynx, body wall muscle, head neurons, unidentified head
F09G2.8	SL2	CeN16-1	pharynx, arcade cells, intestinal, head neurons, unidentified tail
Y46G5A.1	SL2	CeN16-1	pharynx, anal depressor muscle, vulval muscle, body wall muscle, unidentified body, unidentified
F54C8.7	SL2	CeN16-1	pharynx
F30F8.8	SL2	CeN16-1	nerve ring, ventral nerve cord, head neurons, tail neurons
T10B11.2	SL2	CeN16-1	intestinal, vulval muscle, spermatheca, hypodermis, head neurons, tail neurons, unidentified cells
T26C12.1	SL2	CeN16-1	intestinal, uterus, vulval muscle, spermatheca-uterine valve, body wall muscle, hypodermis, head neurons
ZK856.8	SL2	CeN16-1	intestinal, unidentified head, unidentified tail
C04F12.10	SL2	CeN16-1	intestinal, unidentified head
Y56A3A.18	SL2	CeN16-1	intestinal, unidentified head
Y67H2A.1	SL2	CeN16-1	intestinal, spermatheca-uterine valve, excretory cell, unidentified tail
Y82E9BR.14	SL2	CeN16-1	intestinal, rectal gland cells, head neurons, unidentified body
C05C8.1	SL2	CeN16-1	intestinal, rectal gland cells, head neurons, amphids
Y87G2A.9	SL2	CeN16-1	intestinal, rectal gland cells, head neurons
ZK688.8	SL2	CeN16-1	intestinal, rectal gland cells, developing vulva, hypodermis, seam cells
M01G5.3	SL2	CeN16-1	intestinal, rectal gland cells, body wall muscle, head neurons
F56G4.5	SL2	CeN16-1	intestinal, rectal gland cells
R11E3.8	SL2	CeN16-1	intestinal, rectal gland cells
Y116A8A.9	SL2	CeN16-1	intestinal, rectal gland cells
C15C8.7	SL2	CeN16-1	intestinal, rectal gland cells
ZK792.1	SL2	CeN16-1	intestinal, rectal epithelium, ventral nerve cord, head neurons, pvt interneuron, tail neurons
F54C9.10	SL2	CeN16-1	intestinal, nerve ring, ventral nerve cord, head neurons, tail neurons
T22D1.3	SL2	CeN16-1	intestinal, intestinal muscle, anal depressor muscle, uterine muscle, vulval muscle, seam cells, ventral nerve cord, dorsal nerve cord, lateral nerve cords/commissures, head neurons, amphids, body neurons, tail neurons, phasmids, unidentified head, unidentified tail
F53C11.7	SL2	CeN16-1	intestinal, intestinal muscle, anal depressor muscle, head neurons, unidentified head
C35B1.1	SL2	CeN16-1	intestinal, hypodermis, seam cells, head neurons, body neurons, pvt interneuron, tail neurons, unidentified head, unidentified tail
R151.2	SL2	CeN16-1	intestinal, hypodermis, nerve ring, ventral nerve cord, head neurons, amphids, mechanosensory neurons, tail neurons, phasmids
Y87G2A.8	SL2	CeN16-1	intestinal, head neurons, unidentified head
C01G8.2	SL2	CeN16-1	intestinal, head neurons, tail neurons
ZK637.10	SL2	CeN16-1	intestinal, head neurons, tail neurons
C38C10.2	SL2	CeN16-1	intestinal, head neurons, tail neurons
C52E12.3	SL2	CeN16-1	intestinal, head neurons
R12E2.1	SL2	CeN16-1	intestinal, head neurons
T27F6.6	SL2	CeN16-1	intestinal, head neurons
C17G10.1	SL2	CeN16-1	intestinal, head neurons
C16C10.6	SL2	CeN16-1	intestinal, head neurons
Y94H6A.8	SL2	CeN16-1	intestinal, head neurons
F58B3.4	SL2	CeN16-1	intestinal, head neurons
M18.8	SL2	CeN16-1	intestinal, head neurons
K08E7.1	SL2	CeN16-1	intestinal, excretory cell, ventral nerve cord, head neurons, tail neurons, unidentified cells
Y49A3A.2	SL2	CeN16-1	intestinal, excretory cell, unidentified head
ZC506.3	SL2	CeN16-1	intestinal, body wall muscle, hypodermis, head neurons, tail neurons
W08E3.3	SL2	CeN16-1	intestinal, anal depressor muscle, hypodermis
F11A10.2	SL2	CeN16-1	intestinal muscle, anal depressor muscle, vulval muscle, body wall muscle, hypodermis, head neurons, tail neurons, unidentified head
Y54E5A.4	SL2	CeN16-1	intestinal
F35G12.12	SL2	CeN16-1	intestinal
F08F8.9	SL2	CeN16-1	intestinal
Y47D3A.25	SL2	CeN16-1	intestinal
K07H8.2	SL2	CeN16-1	intestinal
C47E12.5	SL2	CeN16-1	intestinal
Y69A2AR.2	SL2	CeN16-1	head neurons, amphids, tail neurons, phasmids
C01G8.4	SL2	CeN16-1	head neurons
T14G10.1	SL2	CeN16-1	head neurons
F48E8.3	SL2	CeN16-1	excretory cell
C50D2.7	SL2	CeN16-1	body wall muscle, hypodermis
C37F5.1	SL2	CeN16-1	anal depressor muscle, uterine muscle, vulval muscle, body wall muscle
T09B4.9	SL12	B0280.16	pharynx, intestinal, head neurons
ZC395.6	SL11	CeN11	the GFP expression was very mosaic but essentially every cell could be observed to express it in at least a subset of animals.
K10C3.6	Sl11	CeN11	muscle_depleted
C01G8.5	Sl10	B0280.15	pharyngeal-intestinal valve, rectal gland cells, anal sphincter, excretory cell, head neurons, body neurons

## Sheet: temporal_expression
temporal expression of SL2 RNAs and genes carry SL2 RNA exon sequences
648 genes were found to carry various SL2 exon sequences (Blumenthal et al, Nature, 2002).We obtained gene temporal expression patterns for 339 of these from (Jiang M et al, PNAS, 2001; Guha Thakurta D et al, Genome Res, 2002; Wang J et al, Development, 2003), temporal expression patterns of 6 related SL2 RNAs were obtained from (He H et al,Nucleic Acid Res, 2006).
			SL2 RNA		No.of trans-spliced genes		Average_Pearson_Correlation
			CeN16-1		236		-0.16
			CeN6		48		-0.11
			CeN7		13		-0.18
			CeN19		20		-0.13
			CeN20		5		0.45
			CeN8-1		11		0.002
trans-spliced gene	egg	L1	L2	L3	L4	YA	heatshock	dauer	Pearson Correlation	SL2 RNA	egg	L1	L2	L3	L4	MA	HS	Dauer
ZK792.5	-0.413667	-0.711667	-0.4535	-0.31	0.237333	-0.352	-0.16	-0.2025	-0.290121	ceN16-1	1.66386	0.263397	-0.160996	-1.13207	-0.510266	-0.449878	-0.145255	0.630824
ZK792.1	0.14775	-0.294667	0.33575	-0.714667	0.075	-0.906667	0.1	-0.3015	0.42867	ceN16-1	1.66386	0.263397	-0.160996	-1.13207	-0.510266	-0.449878	-0.145255	0.630824
ZK686.3	0.91825	0.445	1.5325	1.18967	1.69033	1.23233	-0.18	-0.909	-0.38082	ceN16-1	1.66386	0.263397	-0.160996	-1.13207	-0.510266	-0.449878	-0.145255	0.630824
ZK652.9	-0.00525	0.0323333	0.18525	-0.233	0.026	0.327333	0.04	-0.5385	-0.172213	ceN16-1	1.66386	0.263397	-0.160996	-1.13207	-0.510266	-0.449878	-0.145255	0.630824
ZK652.2	0.579714	0.262667	0.449714	0.62425	1.142	-0.0732	-0.22	-0.36525	-0.181664	ceN16-1	1.66386	0.263397	-0.160996	-1.13207	-0.510266	-0.449878	-0.145255	0.630824
ZK550.4	0.37425	-0.100667	-0.0595	-0.472333	0.375	0.375	-0.02	-0.16	0.368023	ceN16-1	1.66386	0.263397	-0.160996	-1.13207	-0.510266	-0.449878	-0.145255	0.630824
ZK370.7	0.37225	-0.094	-0.33725	0.200667	0.646333	0.652	0.08	-0.3625	-0.196408	ceN16-1	1.66386	0.263397	-0.160996	-1.13207	-0.510266	-0.449878	-0.145255	0.630824
ZK370.3	-0.43125	0.320667	0.191	-0.37	-0.8915	0.622	0.08	-0.7055	-0.159756	ceN16-1	1.66386	0.263397	-0.160996	-1.13207	-0.510266	-0.449878	-0.145255	0.630824
ZK353.7	0.11975	0.126333	-0.126	-0.0343333	0.416	0.901667	-0.06	-1.44575	-0.309748	ceN16-1	1.66386	0.263397	-0.160996	-1.13207	-0.510266	-0.449878	-0.145255	0.630824
ZK177.8	-0.8125	-0.292	-0.45375	-0.347333	-0.387333	0.357667	-0.12	0.1875	-0.342193	ceN16-1	1.66386	0.263397	-0.160996	-1.13207	-0.510266	-0.449878	-0.145255	0.630824
ZK177.4	-0.56725	-0.362333	0.04325	-0.117667	0.539	-0.221	0.06	-0.24575	-0.625012	ceN16-1	1.66386	0.263397	-0.160996	-1.13207	-0.510266	-0.449878	-0.145255	0.630824
ZK1127.4	0.54525	0.443667	0.662	0.038	0.886333	0.273333	-0.08	-0.29825	0.0308681	ceN16-1	1.66386	0.263397	-0.160996	-1.13207	-0.510266	-0.449878	-0.145255	0.630824
ZK1127.12	0.55375	-0.366	-0.26975	-0.740667	0.0693333	-0.252333	-0.08	-0.49925	0.652071	ceN16-1	1.66386	0.263397	-0.160996	-1.13207	-0.510266	-0.449878	-0.145255	0.630824
ZC506.3	0.54	0.412667	0.9275	0.329	0.407	0.436333	0.02	-0.00425	0.00835437	ceN16-1	1.66386	0.263397	-0.160996	-1.13207	-0.510266	-0.449878	-0.145255	0.630824
Y66H1B.4	-0.3005	1.083	1.44275	2.01667	2.73833	1.63033	-0.04	-1.4455	-0.722512	ceN16-1	1.66386	0.263397	-0.160996	-1.13207	-0.510266	-0.449878	-0.145255	0.630824
Y53C12A.4	0.59525	0.174667	0.255	-0.760667	0.426333	0.11	-0.04	-0.22025	0.580114	ceN16-1	1.66386	0.263397	-0.160996	-1.13207	-0.510266	-0.449878	-0.145255	0.630824
Y52D3.1	-0.05925	-0.236	0.0825	-0.042	-0.119667	0.367333	0	-0.3615	-0.35016	ceN16-1	1.66386	0.263397	-0.160996	-1.13207	-0.510266	-0.449878	-0.145255	0.630824
Y51H1A.5	0.18	0.0983333	0.098	-0.099	-0.095	-0.152667	0.02	-0.2105	0.492915	ceN16-1	1.66386	0.263397	-0.160996	-1.13207	-0.510266	-0.449878	-0.145255	0.630824
Y43F4B.5	-0.156	-0.479	0.521	-0.069	1.554	0.377	0.04	-0.63125	-0.436134	ceN16-1	1.66386	0.263397	-0.160996	-1.13207	-0.510266	-0.449878	-0.145255	0.630824
Y40B1B.6	0.39525	0.480333	0.31225	0.0426667	-0.0973333	0.770333	-0.04	-0.4575	0.033849	ceN16-1	1.66386	0.263397	-0.160996	-1.13207	-0.510266	-0.449878	-0.145255	0.630824
Y37H9A.1	0.2645	0.509333	0.28675	-0.227333	-0.065	0.317	0.02	-0.123	0.377633	ceN16-1	1.66386	0.263397	-0.160996	-1.13207	-0.510266	-0.449878	-0.145255	0.630824
W08E3.3	-0.447	0.607333	1.1535	1.11933	1.357	0.970333	0.14	0.46025	-0.834905	ceN16-1	1.66386	0.263397	-0.160996	-1.13207	-0.510266	-0.449878	-0.145255	0.630824
W07B3.1	0.1385	0.14	0.079	-0.248333	-0.223333	-0.0526667	0.02	0.429	0.722346	ceN16-1	1.66386	0.263397	-0.160996	-1.13207	-0.510266	-0.449878	-0.145255	0.630824
W02F12.5	-0.3115	0.455333	1.17375	1.12633	1.773	0.713667	0.02	-0.7915	-0.727977	ceN16-1	1.66386	0.263397	-0.160996	-1.13207	-0.510266	-0.449878	-0.145255	0.630824
VW02B12L.4	0.429	-0.569667	-0.207	-0.457	0.118667	0.463333	-0.02	0.41975	0.459302	ceN16-1	1.66386	0.263397	-0.160996	-1.13207	-0.510266	-0.449878	-0.145255	0.630824
T27F6.6	0.21425	0.208667	0.27275	0.492667	0.348333	1.374	0.02	-0.45475	-0.433915	ceN16-1	1.66386	0.263397	-0.160996	-1.13207	-0.510266	-0.449878	-0.145255	0.630824
T27F2.1	1.0095	0.243	0.935	0.576667	0.925667	0.910667	0	0.32775	0.0728451	ceN16-1	1.66386	0.263397	-0.160996	-1.13207	-0.510266	-0.449878	-0.145255	0.630824
T27E9.7	-0.50575	0.390667	0.319	0.774667	0.970667	0.412333	0.08	1.364	-0.465408	ceN16-1	1.66386	0.263397	-0.160996	-1.13207	-0.510266	-0.449878	-0.145255	0.630824
T26C12.1	0.643	0.266	1.40125	1.09267	1.15533	0.761333	-0.06	-0.48975	-0.428214	ceN16-1	1.66386	0.263397	-0.160996	-1.13207	-0.510266	-0.449878	-0.145255	0.630824
T26A5.6	0.34175	-0.0786667	0.122	-0.741333	0.161	0.171	-0.14	-0.433	0.453725	ceN16-1	1.66386	0.263397	-0.160996	-1.13207	-0.510266	-0.449878	-0.145255	0.630824
T26A5.4	-0.32075	-0.23	-0.137	-0.66	-0.558667	0.843	-0.16	-0.241	-0.00696487	ceN16-1	1.66386	0.263397	-0.160996	-1.13207	-0.510266	-0.449878	-0.145255	0.630824
T25G3.3	-0.1405	0.680333	0.31775	-0.467	0.572	0.282	0.12	1.25325	0.232464	ceN16-1	1.66386	0.263397	-0.160996	-1.13207	-0.510266	-0.449878	-0.145255	0.630824
T24F1.1	0.03125	0.005	0.002	-0.198	-0.119667	0.245667	-0.18	-0.23475	0.12154	ceN16-1	1.66386	0.263397	-0.160996	-1.13207	-0.510266	-0.449878	-0.145255	0.630824
T24D1.2	0.33775	-0.252333	-0.1245	-0.823667	1.092	0.665333	0.14	-0.19625	0.122065	ceN16-1	1.66386	0.263397	-0.160996	-1.13207	-0.510266	-0.449878	-0.145255	0.630824
T23G7.2	0.23825	-0.039	0.3235	0.2855	0.877667	0.155	-0.14	0.03225	-0.270074	ceN16-1	1.66386	0.263397	-0.160996	-1.13207	-0.510266	-0.449878	-0.145255	0.630824
T23G11.7	0.0595	-0.019	0.0085	-0.0263333	-0.061	0.69	0	0.10275	-0.0733802	ceN16-1	1.66386	0.263397	-0.160996	-1.13207	-0.510266	-0.449878	-0.145255	0.630824
T23D8.3	-0.51825	0.420667	0.17775	-0.049	0.197	-0.256	1.67e-17	1.6325	0.0750533	ceN16-1	1.66386	0.263397	-0.160996	-1.13207	-0.510266	-0.449878	-0.145255	0.630824
T23B12.6	-0.89975	-0.9	0.05975	-0.232667	0.106333	0.434333	-0.06	-1.14125	-0.700192	ceN16-1	1.66386	0.263397	-0.160996	-1.13207	-0.510266	-0.449878	-0.145255	0.630824
T21B10.1	0.534	0.626667	0.706	0.874	0.566	1.22533	0	0.4185	-0.345745	ceN16-1	1.66386	0.263397	-0.160996	-1.13207	-0.510266	-0.449878	-0.145255	0.630824
T20H4.4	0.08025	-0.0636667	0.21225	-0.126	-0.185	0.233333	-0.14	-0.37775	0.0032352	ceN16-1	1.66386	0.263397	-0.160996	-1.13207	-0.510266	-0.449878	-0.145255	0.630824
T20G5.2	-0.82525	0.1975	0.785	1.38067	1.13033	1.23367	-0.1	-0.413	-0.908605	ceN16-1	1.66386	0.263397	-0.160996	-1.13207	-0.510266	-0.449878	-0.145255	0.630824
T20B12.7	0.1275	0.297	0.31025	-1.46867	0.4445	0.323	-0.04	0.292	0.46262	ceN16-1	1.66386	0.263397	-0.160996	-1.13207	-0.510266	-0.449878	-0.145255	0.630824
T16H12.4	0.18225	0.183	0.30675	-0.373333	-0.266667	-0.062	0	-0.2085	0.529893	ceN16-1	1.66386	0.263397	-0.160996	-1.13207	-0.510266	-0.449878	-0.145255	0.630824
T14G10.1	-0.171429	-0.288	0.785375	0.777833	1.16767	0.7865	0.06	-0.2375	-0.739128	ceN16-1	1.66386	0.263397	-0.160996	-1.13207	-0.510266	-0.449878	-0.145255	0.630824
T10H9.3	-0.1445	-0.0766667	0.0715	-0.419333	1.0805	1.04867	-0.02	-0.15425	-0.279795	ceN16-1	1.66386	0.263397	-0.160996	-1.13207	-0.510266	-0.449878	-0.145255	0.630824
T10F2.1	-0.21825	0.240667	0.83075	0.694667	0.491	0.402	-0.28	-1.05825	-0.62141	ceN16-1	1.66386	0.263397	-0.160996	-1.13207	-0.510266	-0.449878	-0.145255	0.630824
T10E9.9	0.1305	-0.17	0.054	-0.096	-0.4835	-0.198333	0.04	-0.81875	0.0619978	ceN16-1	1.66386	0.263397	-0.160996	-1.13207	-0.510266	-0.449878	-0.145255	0.630824
T10B11.2	-0.443	-1.16533	-0.04675	-1.503	0.6605	-0.815	-0.22	-0.08175	0.182438	ceN16-1	1.66386	0.263397	-0.160996	-1.13207	-0.510266	-0.449878	-0.145255	0.630824
T09A5.9	-0.339	-0.537667	0.09575	-0.00666667	0.469	0.0736667	-0.08	-0.51975	-0.631005	ceN16-1	1.66386	0.263397	-0.160996	-1.13207	-0.510266	-0.449878	-0.145255	0.630824
T08G2.3	0.9055	0.193333	1.277	0.895667	0.970667	0.032	0.06	2.10925	0.243754	ceN16-1	1.66386	0.263397	-0.160996	-1.13207	-0.510266	-0.449878	-0.145255	0.630824
T07G12.10	-0.61575	-0.866333	-0.96525	-0.0405	0.351667	0.796667	0.04	-0.338	-0.491113	ceN16-1	1.66386	0.263397	-0.160996	-1.13207	-0.510266	-0.449878	-0.145255	0.630824
T06D8.5	0.4475	0.249	0.375	0.443667	0.0815	0.598	0.04	-0.5065	-0.204788	ceN16-1	1.66386	0.263397	-0.160996	-1.13207	-0.510266	-0.449878	-0.145255	0.630824
T06C12.6	-0.05225	0.184667	0.04875	-0.400333	0.408333	-0.170333	0.06	0.41125	0.314043	ceN16-1	1.66386	0.263397	-0.160996	-1.13207	-0.510266	-0.449878	-0.145255	0.630824
T05H10.6	-0.53725	-0.0573333	0.59775	0.678	0.937	0.61	-0.04	-0.3555	-0.862767	ceN16-1	1.66386	0.263397	-0.160996	-1.13207	-0.510266	-0.449878	-0.145255	0.630824
T05G5.6	0.437	-0.238333	1.39075	2.52233	2.73367	2.04867	-0.44	-0.446	-0.642357	ceN16-1	1.66386	0.263397	-0.160996	-1.13207	-0.510266	-0.449878	-0.145255	0.630824
T05E7.3	-0.17725	-0.111	0.07875	-0.222333	0.309667	0.363	0.02	-0.02775	-0.339581	ceN16-1	1.66386	0.263397	-0.160996	-1.13207	-0.510266	-0.449878	-0.145255	0.630824
T04A8.7	-0.476	0.00866667	0.16425	-0.515	0.119667	0.671667	0.08	-0.99775	-0.397059	ceN16-1	1.66386	0.263397	-0.160996	-1.13207	-0.510266	-0.449878	-0.145255	0.630824
T02G5.7	-1.22825	-1.22567	-0.466	0.401667	0.691	0.456	-0.12	-1.72675	-0.800355	ceN16-1	1.66386	0.263397	-0.160996	-1.13207	-0.510266	-0.449878	-0.145255	0.630824
T01H3.2	-0.719	-1.01467	0.01475	-0.619333	0.523333	0.204333	-0.16	-0.7825	-0.478653	ceN16-1	1.66386	0.263397	-0.160996	-1.13207	-0.510266	-0.449878	-0.145255	0.630824
T01E8.6	0.46975	0.380667	0.4085	0.985333	0.806	1.00133	-0.1	0.155	-0.485067	ceN16-1	1.66386	0.263397	-0.160996	-1.13207	-0.510266	-0.449878	-0.145255	0.630824
T01C3.6	-0.609	0.252333	0.40075	0.184333	0.315333	0.251667	0.24	0.53	-0.602488	ceN16-1	1.66386	0.263397	-0.160996	-1.13207	-0.510266	-0.449878	-0.145255	0.630824
R53.1	-0.218	-0.187333	0.389	0.823333	0.689	0.619333	-0.1	-0.02775	-0.817818	ceN16-1	1.66386	0.263397	-0.160996	-1.13207	-0.510266	-0.449878	-0.145255	0.630824
R151.7	-0.73625	-0.0846667	-0.359333	0.708	-0.283	0.841	-0.04	-0.35225	-0.753155	ceN16-1	1.66386	0.263397	-0.160996	-1.13207	-0.510266	-0.449878	-0.145255	0.630824
R151.6	0.3085	-0.0233333	0.04725	0.08	0.603667	0.021	0.26	-0.4105	-0.127638	ceN16-1	1.66386	0.263397	-0.160996	-1.13207	-0.510266	-0.449878	-0.145255	0.630824
R151.2	0.20925	0.389	1.0805	1.07233	1.13633	0.994	-0.1	1.44125	-0.363938	ceN16-1	1.66386	0.263397	-0.160996	-1.13207	-0.510266	-0.449878	-0.145255	0.630824
R144.6	0.11175	-0.255333	-0.1765	-0.356667	-0.501333	-0.242333	-0.06	-0.03075	0.810184	ceN16-1	1.66386	0.263397	-0.160996	-1.13207	-0.510266	-0.449878	-0.145255	0.630824
R12H7.5	-0.26175	-0.236	-0.58075	-0.335	-0.0676667	-0.544	0.02	0.53925	0.292491	ceN16-1	1.66386	0.263397	-0.160996	-1.13207	-0.510266	-0.449878	-0.145255	0.630824
R12E2.4	0.0545	0.0296667	0.664	0.650333	1.869	-1.0415	-0.18	0.07775	-0.240748	ceN16-1	1.66386	0.263397	-0.160996	-1.13207	-0.510266	-0.449878	-0.145255	0.630824
R12E2.1	0.314	-0.00233333	0.2735	0.00866667	0.867	0.597667	0.28	0.626	0.028571	ceN16-1	1.66386	0.263397	-0.160996	-1.13207	-0.510266	-0.449878	-0.145255	0.630824
R11E3.8	-1.264	-0.508667	0.405	0.521667	0.687667	1.178	0.3	-0.4425	-0.880746	ceN16-1	1.66386	0.263397	-0.160996	-1.13207	-0.510266	-0.449878	-0.145255	0.630824
R11D1.1	-0.35825	-0.279667	-0.1915	-0.311333	-0.346667	-0.101667	-0.08	0.464	0.165129	ceN16-1	1.66386	0.263397	-0.160996	-1.13207	-0.510266	-0.449878	-0.145255	0.630824
R11A8.4	0.668	0.205667	0.3475	0.529	0.939	0.0683333	-0.06	-0.061	-0.0380023	ceN16-1	1.66386	0.263397	-0.160996	-1.13207	-0.510266	-0.449878	-0.145255	0.630824
R107.4	0.209	0.187333	0.08225	-0.425667	0.818	0.323	0.18	0.52	0.267506	ceN16-1	1.66386	0.263397	-0.160996	-1.13207	-0.510266	-0.449878	-0.145255	0.630824
R09F10.3	1.13725	0.14	0.63275	0.0766667	0.482667	-0.14	0.04	-0.286	0.482225	ceN16-1	1.66386	0.263397	-0.160996	-1.13207	-0.510266	-0.449878	-0.145255	0.630824
R07H5.1	0.21475	-0.236333	0.13525	-0.289667	0.651	0.169	0.02	0.7755	0.290354	ceN16-1	1.66386	0.263397	-0.160996	-1.13207	-0.510266	-0.449878	-0.145255	0.630824
R06C7.5	-0.423	0.216667	0.65425	1.14733	0.596	0.622	-0.1	-0.364	-0.878362	ceN16-1	1.66386	0.263397	-0.160996	-1.13207	-0.510266	-0.449878	-0.145255	0.630824
R05D3.6	-0.37725	-0.0755	0.192	0.560333	0.283333	-0.130333	0.24	-0.26275	-0.857645	ceN16-1	1.66386	0.263397	-0.160996	-1.13207	-0.510266	-0.449878	-0.145255	0.630824
R05D11.5	0.7315	-0.0973333	0.286	-0.29	0.245667	0.981	5.55e-18	-0.50475	0.188915	ceN16-1	1.66386	0.263397	-0.160996	-1.13207	-0.510266	-0.449878	-0.145255	0.630824
R05D11.4	0.064	0.676333	0.64325	0.692333	0.561333	1.02267	-0.2	-0.27975	-0.555552	ceN16-1	1.66386	0.263397	-0.160996	-1.13207	-0.510266	-0.449878	-0.145255	0.630824
R03E1.2	0.54475	1.01233	1.596	1.50767	1.44533	0.438333	-0.1	-0.00325	-0.455934	ceN16-1	1.66386	0.263397	-0.160996	-1.13207	-0.510266	-0.449878	-0.145255	0.630824
R03A10.4	0.292	0.401	1.28575	0.810333	1.72967	0.411667	-0.1	-0.1455	-0.455929	ceN16-1	1.66386	0.263397	-0.160996	-1.13207	-0.510266	-0.449878	-0.145255	0.630824
R02D3.3	0.36775	0.266667	0.28475	0.194667	0.144	0.783	-0.08	0.31825	0.108452	ceN16-1	1.66386	0.263397	-0.160996	-1.13207	-0.510266	-0.449878	-0.145255	0.630824
M18.8	0.5	-0.169333	0.0115	0.331667	0.471	0.890667	0.02	-0.55625	-0.229126	ceN16-1	1.66386	0.263397	-0.160996	-1.13207	-0.510266	-0.449878	-0.145255	0.630824
M01B12.3	0.693571	0.264333	0.610857	0.212	0.226667	1.097	0.02	-0.39075	-0.0103377	ceN16-1	1.66386	0.263397	-0.160996	-1.13207	-0.510266	-0.449878	-0.145255	0.630824
K11D12.7	0.09	-0.186	0.032	-0.119667	0.325667	-0.626333	0.04	-0.3335	0.0845458	ceN16-1	1.66386	0.263397	-0.160996	-1.13207	-0.510266	-0.449878	-0.145255	0.630824
K11B4.1	0.40275	0.270667	0.831	0.795	1.473	0.816	-0.06	-0.14375	-0.496792	ceN16-1	1.66386	0.263397	-0.160996	-1.13207	-0.510266	-0.449878	-0.145255	0.630824
K08H10.8	-0.53175	-0.457	0.26275	0.662667	1.19867	0.295667	0.04	0.10375	-0.751715	ceN16-1	1.66386	0.263397	-0.160996	-1.13207	-0.510266	-0.449878	-0.145255	0.630824
K08E7.1	0.5575	-0.0173333	0.1665	-0.277	-0.0443333	0.819667	0.04	-0.4525	0.225086	ceN16-1	1.66386	0.263397	-0.160996	-1.13207	-0.510266	-0.449878	-0.145255	0.630824
K08E3.8	0.84275	0.345667	0.2145	0.224333	0.237667	0.518667	0.1	0.17375	0.622383	ceN16-1	1.66386	0.263397	-0.160996	-1.13207	-0.510266	-0.449878	-0.145255	0.630824
K07H8.2	-0.23075	-0.0603333	0.328	0.00233333	-0.443333	1.047	0.02	-1.018	-0.379221	ceN16-1	1.66386	0.263397	-0.160996	-1.13207	-0.510266	-0.449878	-0.145255	0.630824
K07F5.14	0.291	0.763333	0.375375	0.266667	0.593833	0.682667	0	-0.2875	-0.248429	ceN16-1	1.66386	0.263397	-0.160996	-1.13207	-0.510266	-0.449878	-0.145255	0.630824
K07A12.1	-0.569	0.173	-0.1215	0.0613333	0.249667	0.44	0.02	0.21525	-0.639238	ceN16-1	1.66386	0.263397	-0.160996	-1.13207	-0.510266	-0.449878	-0.145255	0.630824
K06H7.3	-0.4145	0.181667	-0.01575	0.230667	-0.054	-0.305667	-0.1	-0.33725	-0.650876	ceN16-1	1.66386	0.263397	-0.160996	-1.13207	-0.510266	-0.449878	-0.145255	0.630824
K05C4.5	0.4685	1.053	1.083	0.664333	1.24167	0.881667	-0.08	-0.6345	-0.359802	ceN16-1	1.66386	0.263397	-0.160996	-1.13207	-0.510266	-0.449878	-0.145255	0.630824
K05C4.1	0.303286	0.1095	1.76571	1.21275	1.325	1.0422	0.12	-0.4065	-0.593675	ceN16-1	1.66386	0.263397	-0.160996	-1.13207	-0.510266	-0.449878	-0.145255	0.630824
K04G7.4	0.02125	0.287667	0.78275	0.723667	1.11067	0.557	-0.08	-0.51825	-0.638907	ceN16-1	1.66386	0.263397	-0.160996	-1.13207	-0.510266	-0.449878	-0.145255	0.630824
K04D7.2	-0.1305	0.7245	0.45	0.2855	0.638167	0.915833	0.14	-0.7305	-0.536364	ceN16-1	1.66386	0.263397	-0.160996	-1.13207	-0.510266	-0.449878	-0.145255	0.630824
K02B12.7	0.39675	0.337333	0.88325	0.860333	1.354	0.517333	0.08	0.0445	-0.514293	ceN16-1	1.66386	0.263397	-0.160996	-1.13207	-0.510266	-0.449878	-0.145255	0.630824
H28G03.1	0.681625	0.6335	0.799	1.12383	1.07317	0.493667	-0.14	-0.044	-0.351274	ceN16-1	1.66386	0.263397	-0.160996	-1.13207	-0.510266	-0.449878	-0.145255	0.630824
H19N07.4	-0.33275	-0.566667	-0.33725	0.051	-0.548333	0.227333	0	1.056	0.0462721	ceN16-1	1.66386	0.263397	-0.160996	-1.13207	-0.510266	-0.449878	-0.145255	0.630824
H14A12.2	-0.3565	0.281667	1.00375	1.26733	1.42333	1.35667	0.16	-0.8325	-0.808056	ceN16-1	1.66386	0.263397	-0.160996	-1.13207	-0.510266	-0.449878	-0.145255	0.630824
F59G1.1	0.0975	0.385667	0.68775	0.330333	0.693	0.634667	-0.06	-0.63825	-0.477558	ceN16-1	1.66386	0.263397	-0.160996	-1.13207	-0.510266	-0.449878	-0.145255	0.630824
F59E12.13	-0.17225	-0.482	-0.3695	-0.729333	-0.951	0.326	0.04	-0.2665	0.284386	ceN16-1	1.66386	0.263397	-0.160996	-1.13207	-0.510266	-0.449878	-0.145255	0.630824
F59C6.5	-0.71375	-0.156667	0.2655	0.8125	0.758	0.432333	-5.55e-18	-0.00125	-0.936172	ceN16-1	1.66386	0.263397	-0.160996	-1.13207	-0.510266	-0.449878	-0.145255	0.630824
F59A2.4	0.7285	0.301333	0.48875	0.303	0.527333	0.769	0.12	-0.471	-0.0489001	ceN16-1	1.66386	0.263397	-0.160996	-1.13207	-0.510266	-0.449878	-0.145255	0.630824
F58B3.4	-0.15425	0.653333	0.09175	0.518333	0.181333	0.914667	-0.24	-0.18475	-0.513	ceN16-1	1.66386	0.263397	-0.160996	-1.13207	-0.510266	-0.449878	-0.145255	0.630824
F57B9.5	-0.3625	0.471333	0.317	-0.214667	0.327333	-0.318667	0.1	0.889	0.0819185	ceN16-1	1.66386	0.263397	-0.160996	-1.13207	-0.510266	-0.449878	-0.145255	0.630824
F56C9.9	0.07725	0.0143333	-0.364	-0.751	-0.316333	0.854333	0	-0.2955	0.232448	ceN16-1	1.66386	0.263397	-0.160996	-1.13207	-0.510266	-0.449878	-0.145255	0.630824
F56A8.6	0.93725	0.127333	0.5575	-0.0713333	0.389333	0.162667	0.28	-0.4645	0.37933	ceN16-1	1.66386	0.263397	-0.160996	-1.13207	-0.510266	-0.449878	-0.145255	0.630824
F56A8.4	0.037	-0.496333	-0.46	-0.266667	-0.056	0.257667	0.06	-0.19775	0.0693973	ceN16-1	1.66386	0.263397	-0.160996	-1.13207	-0.510266	-0.449878	-0.145255	0.630824
F55H2.7	0.088375	-0.193833	-0.375875	-0.296833	0.1415	0.315167	-0.08	2.09075	0.334495	ceN16-1	1.66386	0.263397	-0.160996	-1.13207	-0.510266	-0.449878	-0.145255	0.630824
F55F8.4	0.39625	0.012	0.12725	0.136667	0.659333	0.826	-0.16	-0.243	-0.171376	ceN16-1	1.66386	0.263397	-0.160996	-1.13207	-0.510266	-0.449878	-0.145255	0.630824
F55B12.4	-0.20325	-0.314	0.14525	-0.719	1.47833	0.021	0.1	0.33525	-0.0560845	ceN16-1	1.66386	0.263397	-0.160996	-1.13207	-0.510266	-0.449878	-0.145255	0.630824
F55A3.1	-0.05975	0.024	0.63375	-0.483667	0.909667	0.0656667	0.06	-0.26325	-0.123821	ceN16-1	1.66386	0.263397	-0.160996	-1.13207	-0.510266	-0.449878	-0.145255	0.630824
F54D5.7	-0.14575	0.404333	0.4735	0.000333333	0.0773333	1.08967	-0.04	0.4845	-0.198542	ceN16-1	1.66386	0.263397	-0.160996	-1.13207	-0.510266	-0.449878	-0.145255	0.630824
F54C9.10	0.801	-0.102333	0.787143	0.448	0.727333	0.7706	-0.02	-0.1945	-0.0886141	ceN16-1	1.66386	0.263397	-0.160996	-1.13207	-0.510266	-0.449878	-0.145255	0.630824
F54C8.7	0.166	0.089	0.96775	0.448667	1.34	0.473	-0.12	0.27425	-0.399684	ceN16-1	1.66386	0.263397	-0.160996	-1.13207	-0.510266	-0.449878	-0.145255	0.630824
F54C8.3	0.1685	0.00733333	0.47725	-0.27	0.199333	0.166	0.04	-0.35625	0.0601986	ceN16-1	1.66386	0.263397	-0.160996	-1.13207	-0.510266	-0.449878	-0.145255	0.630824
F53F4.14	-0.01375	-0.473667	-0.34325	-0.477333	-0.358667	0.085	0.12	1.0515	0.414035	ceN16-1	1.66386	0.263397	-0.160996	-1.13207	-0.510266	-0.449878	-0.145255	0.630824
F53F4.11	-0.08375	0.315	0.34825	-0.313	0.593	0.0956667	0.1	1.23925	0.219667	ceN16-1	1.66386	0.263397	-0.160996	-1.13207	-0.510266	-0.449878	-0.145255	0.630824
F53A2.7	0.614	0.158	1.3875	1.07067	2.39067	0.994333	0.06	0.11925	-0.447203	ceN16-1	1.66386	0.263397	-0.160996	-1.13207	-0.510266	-0.449878	-0.145255	0.630824
F52C12.1	0.06225	-0.017	0.2885	-0.027	-0.111333	0.930333	0.04	-0.59425	-0.264447	ceN16-1	1.66386	0.263397	-0.160996	-1.13207	-0.510266	-0.449878	-0.145255	0.630824
F48E8.3	-0.55925	-0.715333	-0.41425	-0.213	0.174	-0.537667	0.06	0.623	-0.0900436	ceN16-1	1.66386	0.263397	-0.160996	-1.13207	-0.510266	-0.449878	-0.145255	0.630824
F46F11.5	0.181	0.913667	1.55914	1.27467	1.451	0.8568	-0.1	-0.0725	-0.607843	ceN16-1	1.66386	0.263397	-0.160996	-1.13207	-0.510266	-0.449878	-0.145255	0.630824
F46A9.5	-1.20386	-1.13667	-0.770143	-0.58725	0.400333	-1.218	0.06	1.067	-0.0871293	ceN16-1	1.66386	0.263397	-0.160996	-1.13207	-0.510266	-0.449878	-0.145255	0.630824
F44C8.4	0.233667	-0.983333	-0.2	-1.445	-0.8755	0.466667	-0.16	0.2275	0.556124	ceN16-1	1.66386	0.263397	-0.160996	-1.13207	-0.510266	-0.449878	-0.145255	0.630824
F44B9.5	0.16975	-0.291	0.34325	0.382667	0.424667	0.387667	-0.08	-0.17475	-0.467493	ceN16-1	1.66386	0.263397	-0.160996	-1.13207	-0.510266	-0.449878	-0.145255	0.630824
F39H2.2	0.26475	-0.0976667	0.22925	0.127	0.167333	0.338333	0.04	-0.11675	-0.103625	ceN16-1	1.66386	0.263397	-0.160996	-1.13207	-0.510266	-0.449878	-0.145255	0.630824
F38A5.1	-0.1265	-0.117	0.296	0.540667	0.652	0.405	-0.08	-0.72575	-0.697916	ceN16-1	1.66386	0.263397	-0.160996	-1.13207	-0.510266	-0.449878	-0.145255	0.630824
F37D6.2	0.54075	-0.115667	-0.03275	-0.496333	0.217	0.864	0.02	-0.065	0.349969	ceN16-1	1.66386	0.263397	-0.160996	-1.13207	-0.510266	-0.449878	-0.145255	0.630824
F37C12.13	0.27275	0.298667	0.43325	-0.081	1.709	0.431667	-0.02	0.47875	-0.0844788	ceN16-1	1.66386	0.263397	-0.160996	-1.13207	-0.510266	-0.449878	-0.145255	0.630824
F37A4.1	0.05575	-0.109667	0.1455	0.220333	0.394667	1.10567	-0.02	-0.3455	-0.447016	ceN16-1	1.66386	0.263397	-0.160996	-1.13207	-0.510266	-0.449878	-0.145255	0.630824
F35G12.12	-0.3	-0.017	0.408	0.186	0.713	0.504	0.12	-0.1455	-0.743562	ceN16-1	1.66386	0.263397	-0.160996	-1.13207	-0.510266	-0.449878	-0.145255	0.630824
F33G12.4	0.3265	-0.872333	-0.55725	-0.721333	-0.0753333	0.789667	0.1	-0.8845	0.100533	ceN16-1	1.66386	0.263397	-0.160996	-1.13207	-0.510266	-0.449878	-0.145255	0.630824
F33G12.3	-0.312	-0.111667	0.3965	0.210667	0.001	0.565667	-0.06	-0.27175	-0.687348	ceN16-1	1.66386	0.263397	-0.160996	-1.13207	-0.510266	-0.449878	-0.145255	0.630824
F33D11.10	1.0865	0.0583333	0.49725	0.282	0.850333	0.400667	0.06	-0.14075	0.262648	ceN16-1	1.66386	0.263397	-0.160996	-1.13207	-0.510266	-0.449878	-0.145255	0.630824
F33A8.4	0.197	-0.270333	-0.014	-0.148667	0.290333	-0.0873333	-0.02	-0.09475	0.244464	ceN16-1	1.66386	0.263397	-0.160996	-1.13207	-0.510266	-0.449878	-0.145255	0.630824
F31D4.1	0.0545	-0.071	0.41	-0.458333	0.796	0.256667	0.02	0.9085	0.198116	ceN16-1	1.66386	0.263397	-0.160996	-1.13207	-0.510266	-0.449878	-0.145255	0.630824
F30F8.8	-0.1175	-1.62267	-0.39975	-0.837333	1.02367	-0.199333	-0.04	-0.103	-0.0127196	ceN16-1	1.66386	0.263397	-0.160996	-1.13207	-0.510266	-0.449878	-0.145255	0.630824
F28B3.6	-0.3965	-0.697	0.02825	-0.462667	0.731	-0.227	-0.16	-0.46125	-0.31939	ceN16-1	1.66386	0.263397	-0.160996	-1.13207	-0.510266	-0.449878	-0.145255	0.630824
F27C1.6	0.0205	-0.0156667	0.48175	-0.244	-0.615667	0.342667	-0.1	-0.387	0.0789907	ceN16-1	1.66386	0.263397	-0.160996	-1.13207	-0.510266	-0.449878	-0.145255	0.630824
F26F4.10	-0.5525	-0.248667	0.19125	0.0126667	0.099	0.542667	0.06	0.15525	-0.648931	ceN16-1	1.66386	0.263397	-0.160996	-1.13207	-0.510266	-0.449878	-0.145255	0.630824
F25H2.12	-0.4605	-0.503	0.137333	-1.54033	1.855	0.311333	0.04	0.50025	0.00681381	ceN16-1	1.66386	0.263397	-0.160996	-1.13207	-0.510266	-0.449878	-0.145255	0.630824
F25B5.5	-0.3635	-0.0306667	0.06275	-0.427667	-0.296333	0.284667	-0.12	0.674	0.151492	ceN16-1	1.66386	0.263397	-0.160996	-1.13207	-0.510266	-0.449878	-0.145255	0.630824
F23B12.7	0.0315	0.887	0.5645	0.684	1.01367	0.995667	0.02	-0.01275	-0.616615	ceN16-1	1.66386	0.263397	-0.160996	-1.13207	-0.510266	-0.449878	-0.145255	0.630824
F21D5.5	-0.2905	-0.469	0.072	-0.273	-0.125333	0.0256667	-0.14	0.16525	-0.0890794	ceN16-1	1.66386	0.263397	-0.160996	-1.13207	-0.510266	-0.449878	-0.145255	0.630824
F21C3.4	0.05575	-0.0276667	-0.11925	-0.1545	0.307667	0.759667	-0.12	-0.40125	-0.219449	ceN16-1	1.66386	0.263397	-0.160996	-1.13207	-0.510266	-0.449878	-0.145255	0.630824
F20D1.3	-0.27775	0.039	0.46825	-0.214	-0.164	-0.047	0.08	0.968	0.161957	ceN16-1	1.66386	0.263397	-0.160996	-1.13207	-0.510266	-0.449878	-0.145255	0.630824
F20C5.6	0.7255	0.292	0.06325	-0.83	-0.928333	-1.14267	-0.32	0.449	0.860173	ceN16-1	1.66386	0.263397	-0.160996	-1.13207	-0.510266	-0.449878	-0.145255	0.630824
F17C11.7	-0.3425	-0.349	-0.0235	-0.131333	-0.0556667	0.915	-0.12	0.02875	-0.361973	ceN16-1	1.66386	0.263397	-0.160996	-1.13207	-0.510266	-0.449878	-0.145255	0.630824
F16D3.2	0.33225	0.123	0.56325	0.497667	0.538667	0.836333	-0.16	-0.4665	-0.408266	ceN16-1	1.66386	0.263397	-0.160996	-1.13207	-0.510266	-0.449878	-0.145255	0.630824
F13G3.5	-0.20075	-0.0676667	0.1555	0.425333	0.784	-0.0876667	-0.12	-0.2325	-0.644903	ceN16-1	1.66386	0.263397	-0.160996	-1.13207	-0.510266	-0.449878	-0.145255	0.630824
F11G11.5	-0.026	-0.0468333	-0.244	0.1185	0.524	1.0484	0.12	-0.109	-0.402527	ceN16-1	1.66386	0.263397	-0.160996	-1.13207	-0.510266	-0.449878	-0.145255	0.630824
F11C1.2	0.055	-0.2535	-0.565429	-0.54975	-0.0326667	0.4408	-0.12	1.7805	0.375316	ceN16-1	1.66386	0.263397	-0.160996	-1.13207	-0.510266	-0.449878	-0.145255	0.630824
F11A10.2	0.925	0.723333	0.74375	0.502333	1.01233	0.387667	0.04	0.446	0.282134	ceN16-1	1.66386	0.263397	-0.160996	-1.13207	-0.510266	-0.449878	-0.145255	0.630824
F11A10.2	0.925	0.723333	0.74375	0.502333	1.01233	0.387667	0.04	0.446	0.282134	ceN16-1	1.66386	0.263397	-0.160996	-1.13207	-0.510266	-0.449878	-0.145255	0.630824
F10G7.1	-0.75775	0.389667	0.08975	-0.1	0.224333	-0.016	0.12	1.22375	-0.133006	ceN16-1	1.66386	0.263397	-0.160996	-1.13207	-0.510266	-0.449878	-0.145255	0.630824
F10C5.1	0.65	0.155333	0.22125	0.306667	0.747	0.727333	0.16	-0.65675	-0.16669	ceN16-1	1.66386	0.263397	-0.160996	-1.13207	-0.510266	-0.449878	-0.145255	0.630824
F09G2.8	0.334	-0.674	-0.50675	-0.468333	-0.216667	0.593333	-0.04	-0.23775	0.277756	ceN16-1	1.66386	0.263397	-0.160996	-1.13207	-0.510266	-0.449878	-0.145255	0.630824
F09E5.1	-0.076	0.117	0.2505	0.121333	0.459667	0.771	-0.06	-0.84375	-0.499234	ceN16-1	1.66386	0.263397	-0.160996	-1.13207	-0.510266	-0.449878	-0.145255	0.630824
F08F1.7	0.1585	-0.244333	0.45475	0.304333	-0.136333	-0.424	-0.02	-0.58375	-0.148006	ceN16-1	1.66386	0.263397	-0.160996	-1.13207	-0.510266	-0.449878	-0.145255	0.630824
F08B4.5	0.8165	0.00466667	0.23375	-0.309667	1.21667	0.755667	-0.1	-0.22475	0.161016	ceN16-1	1.66386	0.263397	-0.160996	-1.13207	-0.510266	-0.449878	-0.145255	0.630824
F01G4.5	-0.425	-0.0233333	-0.232	0.0486667	-0.339667	0.218667	0.04	-0.013	-0.50424	ceN16-1	1.66386	0.263397	-0.160996	-1.13207	-0.510266	-0.449878	-0.145255	0.630824
E02H1.6	0.61475	0.711667	0.728	0.499	0.176	0.942	0.02	0.25075	0.0485643	ceN16-1	1.66386	0.263397	-0.160996	-1.13207	-0.510266	-0.449878	-0.145255	0.630824
E02A10.1	0.0125	0.861	0.715	0.938667	0.742667	0.616	0.08	-0.019	-0.710475	ceN16-1	1.66386	0.263397	-0.160996	-1.13207	-0.510266	-0.449878	-0.145255	0.630824
D2024.5	0.42325	-0.0686667	-0.2555	-0.563	-0.143667	0.233667	-0.12	0.0795	0.785226	ceN16-1	1.66386	0.263397	-0.160996	-1.13207	-0.510266	-0.449878	-0.145255	0.630824
D2013.7	0.27125	0.495333	0.64625	0.697333	0.484	0.479333	0.12	0.556	-0.457457	ceN16-1	1.66386	0.263397	-0.160996	-1.13207	-0.510266	-0.449878	-0.145255	0.630824
D1054.13	-0.264	-0.0516667	-0.02325	-0.111	-0.00766667	0.429	-0.04	-0.37575	-0.526757	ceN16-1	1.66386	0.263397	-0.160996	-1.13207	-0.510266	-0.449878	-0.145255	0.630824
D1007.5	0.151	-0.04	0.22175	-0.420333	-0.243333	-0.509667	0.14	-1.0095	0.16462	ceN16-1	1.66386	0.263397	-0.160996	-1.13207	-0.510266	-0.449878	-0.145255	0.630824
C55B7.8	-0.37325	-0.173667	0.0115	0.926	-0.235	0.670333	-0.16	-0.24425	-0.719962	ceN16-1	1.66386	0.263397	-0.160996	-1.13207	-0.510266	-0.449878	-0.145255	0.630824
C55A6.2	0.0025	0.066	0.152	0.339	0.284333	0.383667	-0.02	-0.285	-0.682692	ceN16-1	1.66386	0.263397	-0.160996	-1.13207	-0.510266	-0.449878	-0.145255	0.630824
C54G4.7	0.23525	-0.0136667	-0.041	-0.205	0.825	-0.069	0.44	1.0615	0.292385	ceN16-1	1.66386	0.263397	-0.160996	-1.13207	-0.510266	-0.449878	-0.145255	0.630824
C52E12.3	-0.31825	-0.541	-0.12975	-0.353333	-0.0173333	-0.568	-0.06	-0.88875	-0.273187	ceN16-1	1.66386	0.263397	-0.160996	-1.13207	-0.510266	-0.449878	-0.145255	0.630824
C50D2.7	0.09025	-0.0816667	0.4275	0.38	0.0996667	0.270667	0	-0.1105	-0.522976	ceN16-1	1.66386	0.263397	-0.160996	-1.13207	-0.510266	-0.449878	-0.145255	0.630824
C47E12.5	-0.25125	0.203	1.05375	0.752833	0.51	1.34717	0.1	-0.9775	-0.665159	ceN16-1	1.66386	0.263397	-0.160996	-1.13207	-0.510266	-0.449878	-0.145255	0.630824
C42C1.11	-0.48075	-0.6205	0.117	-0.146333	0.8875	0.487667	0.04	0.56225	-0.373946	ceN16-1	1.66386	0.263397	-0.160996	-1.13207	-0.510266	-0.449878	-0.145255	0.630824
C41H7.6	1.6715	0.967667	0.5225	0.280333	0.254	0.41	0.12	-0.67325	0.45048	ceN16-1	1.66386	0.263397	-0.160996	-1.13207	-0.510266	-0.449878	-0.145255	0.630824
C39E9.13	0.07	-0.471333	-0.2585	-0.564667	-0.368667	0.48	-0.08	-0.2795	0.255622	ceN16-1	1.66386	0.263397	-0.160996	-1.13207	-0.510266	-0.449878	-0.145255	0.630824
C38D4.9	0.13075	-0.434333	-0.28225	-0.412	-0.189	-0.297667	0.06	0.18475	0.669181	ceN16-1	1.66386	0.263397	-0.160996	-1.13207	-0.510266	-0.449878	-0.145255	0.630824
C38C10.2	0.0485	0.122667	0.04275	0.241667	0.480333	0.991333	-0.02	-0.19325	-0.460304	ceN16-1	1.66386	0.263397	-0.160996	-1.13207	-0.510266	-0.449878	-0.145255	0.630824
C37H5.6	-1.065	0.262333	-0.24175	-0.559333	-0.0703333	0.179333	0.46	1.201	-0.0958672	ceN16-1	1.66386	0.263397	-0.160996	-1.13207	-0.510266	-0.449878	-0.145255	0.630824
C34E10.2	0.13225	0.105	0.18675	-0.207667	0.587333	-0.203	0.08	0.1155	0.196385	ceN16-1	1.66386	0.263397	-0.160996	-1.13207	-0.510266	-0.449878	-0.145255	0.630824
C34C6.4	-0.0535	0.293	0.86075	1.21967	1.19767	0.648	-0.08	-0.59375	-0.737564	ceN16-1	1.66386	0.263397	-0.160996	-1.13207	-0.510266	-0.449878	-0.145255	0.630824
C33H5.9	-0.0566667	-0.0986667	0.46725	0.358	0.481	0.335667	-0.08	-0.6385	-0.612981	ceN16-1	1.66386	0.263397	-0.160996	-1.13207	-0.510266	-0.449878	-0.145255	0.630824
C33H5.17	-0.1925	-0.182667	-0.09875	-0.135667	-0.114667	-0.624667	-0.08	0.055	0.182217	ceN16-1	1.66386	0.263397	-0.160996	-1.13207	-0.510266	-0.449878	-0.145255	0.630824
C32D5.9	1.00025	-0.845667	-1.0205	-0.98	-0.667	-0.632667	0.5	1.54775	0.716406	ceN16-1	1.66386	0.263397	-0.160996	-1.13207	-0.510266	-0.449878	-0.145255	0.630824
C30C11.3	0.01925	-0.229333	0.1055	0.345	0.383333	-0.012	0.06	0.583	-0.188717	ceN16-1	1.66386	0.263397	-0.160996	-1.13207	-0.510266	-0.449878	-0.145255	0.630824
C30C11.1	0.9405	0.624667	0.837	0.609667	1.114	0.290667	0.06	0.596	0.232913	ceN16-1	1.66386	0.263397	-0.160996	-1.13207	-0.510266	-0.449878	-0.145255	0.630824
C29H12.1	-0.34725	-0.360667	0.03275	-0.108667	0.098	0.587333	0.08	0.4925	-0.282342	ceN16-1	1.66386	0.263397	-0.160996	-1.13207	-0.510266	-0.449878	-0.145255	0.630824
C28D4.1	-0.26775	0.237667	0.3275	-0.0733333	-0.156	-0.653667	-0.24	0.80575	0.212954	ceN16-1	1.66386	0.263397	-0.160996	-1.13207	-0.510266	-0.449878	-0.145255	0.630824
C28C12.9	0.09525	0.887	1.6675	1.692	1.268	1.688	-0.14	-1.255	-0.639323	ceN16-1	1.66386	0.263397	-0.160996	-1.13207	-0.510266	-0.449878	-0.145255	0.630824
C27B7.1	-0.028	-0.212667	0.0885	-0.397333	-0.155333	0.461	0.12	0.002	0.125574	ceN16-1	1.66386	0.263397	-0.160996	-1.13207	-0.510266	-0.449878	-0.145255	0.630824
C27A12.8	0.00425	0.466333	0.63725	0.269333	1.05433	0.479333	0.12	0.20175	-0.496003	ceN16-1	1.66386	0.263397	-0.160996	-1.13207	-0.510266	-0.449878	-0.145255	0.630824
C27A12.6	0.4155	-0.139333	0.0235	-0.448	0.0766667	0.407333	-0.1	-0.3765	0.377667	ceN16-1	1.66386	0.263397	-0.160996	-1.13207	-0.510266	-0.449878	-0.145255	0.630824
C26E6.8	-0.07875	-0.144667	0.2545	0.305	0.882333	0.173667	0.06	-0.0945	-0.597296	ceN16-1	1.66386	0.263397	-0.160996	-1.13207	-0.510266	-0.449878	-0.145255	0.630824
C26E6.3	0.50625	0.0313333	-0.0045	0.139	0.057	0.208	-0.1	-0.99675	-0.0154248	ceN16-1	1.66386	0.263397	-0.160996	-1.13207	-0.510266	-0.449878	-0.145255	0.630824
C24G6.3	-0.014	-0.0766667	0.0915	0.323333	0.176	0.623667	0.1	-0.35025	-0.615684	ceN16-1	1.66386	0.263397	-0.160996	-1.13207	-0.510266	-0.449878	-0.145255	0.630824
C24F3.4	-0.26575	-0.132333	0.61375	0.648333	0.623667	1.02533	0.24	-1.23575	-0.687766	ceN16-1	1.66386	0.263397	-0.160996	-1.13207	-0.510266	-0.449878	-0.145255	0.630824
C23H3.5	0.294	0.141333	0.0755	0.121	0.761333	0.256	-0.12	0.0275	-0.0786505	ceN16-1	1.66386	0.263397	-0.160996	-1.13207	-0.510266	-0.449878	-0.145255	0.630824
C18E3.4	0.2505	0.100333	-0.416	-0.229333	-0.739	-0.267667	-0.08	0.361	0.70918	ceN16-1	1.66386	0.263397	-0.160996	-1.13207	-0.510266	-0.449878	-0.145255	0.630824
C18A3.3	0.92175	0.86	1.05775	0.309333	-0.139	1.28733	-0.12	0.036	0.203282	ceN16-1	1.66386	0.263397	-0.160996	-1.13207	-0.510266	-0.449878	-0.145255	0.630824
C17G10.1	0.11175	0.383667	0.05575	-0.066	0.913333	1.06967	-0.04	-0.2665	-0.2792	ceN16-1	1.66386	0.263397	-0.160996	-1.13207	-0.510266	-0.449878	-0.145255	0.630824
C16C10.6	-0.53375	0.304667	-0.457	-0.198	-0.159	0.137	-0.14	0.7535	0.00435031	ceN16-1	1.66386	0.263397	-0.160996	-1.13207	-0.510266	-0.449878	-0.145255	0.630824
C16A3.6	-0.8675	-0.252667	-0.31625	-0.523667	-0.763667	-0.287	0.18	1.79075	0.155617	ceN16-1	1.66386	0.263397	-0.160996	-1.13207	-0.510266	-0.449878	-0.145255	0.630824
C15C8.7	0.06775	0.087	0.06275	0.247667	0.128667	0.544333	-0.02	0.744	-0.018909	ceN16-1	1.66386	0.263397	-0.160996	-1.13207	-0.510266	-0.449878	-0.145255	0.630824
C14C10.2	-0.36125	-0.033	0.215	-0.134	0.0783333	0.514	-0.06	0.03675	-0.483358	ceN16-1	1.66386	0.263397	-0.160996	-1.13207	-0.510266	-0.449878	-0.145255	0.630824
C14B1.10	0.2945	0.271	0.0555	0.126	-0.166333	-0.232667	0.04	0.18625	0.616877	ceN16-1	1.66386	0.263397	-0.160996	-1.13207	-0.510266	-0.449878	-0.145255	0.630824
C14A4.3	0.32625	0.286	0.354	0.443667	0.612	0.653	-0.16	-1.04925	-0.368047	ceN16-1	1.66386	0.263397	-0.160996	-1.13207	-0.510266	-0.449878	-0.145255	0.630824
C14A4.2	0.2845	0.769	1.33475	1.36867	1.05667	2.132	-0.1	-0.26	-0.593586	ceN16-1	1.66386	0.263397	-0.160996	-1.13207	-0.510266	-0.449878	-0.145255	0.630824
C13F10.7	1.269	-0.464	-0.48175	-0.265	-0.219667	0.998	-0.06	-0.107	0.493603	ceN16-1	1.66386	0.263397	-0.160996	-1.13207	-0.510266	-0.449878	-0.145255	0.630824
C08B6.9	0.2315	-0.0923333	0.2395	0.599	0.837	0.370333	-0.02	-0.38575	-0.528668	ceN16-1	1.66386	0.263397	-0.160996	-1.13207	-0.510266	-0.449878	-0.145255	0.630824
C08B11.5	0.5445	0.133	0.49675	0.615667	0.957333	0.198667	0.18	0.05875	-0.255381	ceN16-1	1.66386	0.263397	-0.160996	-1.13207	-0.510266	-0.449878	-0.145255	0.630824
C07H6.6	-0.2865	0.0986667	0.30975	0.217333	1.01767	0.002	-0.1	-0.212	-0.575736	ceN16-1	1.66386	0.263397	-0.160996	-1.13207	-0.510266	-0.449878	-0.145255	0.630824
C07G2.2	0.0275	0.141333	0.44075	0.311667	0.0893333	-0.0293333	-0.12	-0.461	-0.401943	ceN16-1	1.66386	0.263397	-0.160996	-1.13207	-0.510266	-0.449878	-0.145255	0.630824
C06E1.9	0.07575	0.333333	0.4035	0.223667	0.0753333	0.608667	0	-0.19	-0.377412	ceN16-1	1.66386	0.263397	-0.160996	-1.13207	-0.510266	-0.449878	-0.145255	0.630824
C05D11.1	-0.29775	0.145	0.922	1.245	1.421	1.38467	0.14	-0.13075	-0.841391	ceN16-1	1.66386	0.263397	-0.160996	-1.13207	-0.510266	-0.449878	-0.145255	0.630824
C05C8.5	-0.4745	-0.773333	-0.0513333	0.048	1.08233	0.181667	-0.08	-0.06625	-0.531118	ceN16-1	1.66386	0.263397	-0.160996	-1.13207	-0.510266	-0.449878	-0.145255	0.630824
C04F12.10	0.19175	0.0403333	0.652	0.408	1.09833	0.324333	-0.04	-0.4195	-0.456934	ceN16-1	1.66386	0.263397	-0.160996	-1.13207	-0.510266	-0.449878	-0.145255	0.630824
C03F11.4	-0.19475	0.101667	0.16975	0.103667	0.633	1.04	-0.22	0.06475	-0.474098	ceN16-1	1.66386	0.263397	-0.160996	-1.13207	-0.510266	-0.449878	-0.145255	0.630824
C01G8.4	-0.5645	-0.713	-0.4585	-0.366667	-0.497	-0.652333	-0.16	0.20675	0.0712215	ceN16-1	1.66386	0.263397	-0.160996	-1.13207	-0.510266	-0.449878	-0.145255	0.630824
C01G8.2	0.08775	-0.122667	0.16425	-0.154	-0.177667	0.315	-0.02	0.00925	0.214895	ceN16-1	1.66386	0.263397	-0.160996	-1.13207	-0.510266	-0.449878	-0.145255	0.630824
B0564.7	-0.01575	-0.0956667	-0.1305	-0.315667	-0.111333	0.83	-0.12	-0.3645	-0.0890291	ceN16-1	1.66386	0.263397	-0.160996	-1.13207	-0.510266	-0.449878	-0.145255	0.630824
B0511.8	0.200667	0.486333	0.7795	1.21567	0.51	0.743667	0.02	-0.5745	-0.64003	ceN16-1	1.66386	0.263397	-0.160996	-1.13207	-0.510266	-0.449878	-0.145255	0.630824
B0495.8	0.001	-0.326333	0.11475	-0.469667	-0.569667	-0.579333	-0.04	-0.0535	0.599943	ceN16-1	1.66386	0.263397	-0.160996	-1.13207	-0.510266	-0.449878	-0.145255	0.630824
B0495.5	-0.1015	-0.140667	-0.0685	-1.28067	-0.148	0.104	0.04	0.61475	0.536083	ceN16-1	1.66386	0.263397	-0.160996	-1.13207	-0.510266	-0.449878	-0.145255	0.630824
B0464.1	0.03675	0.711	1.422	0.838667	0.703	0.808333	0.04	-0.90225	-0.54673	ceN16-1	1.66386	0.263397	-0.160996	-1.13207	-0.510266	-0.449878	-0.145255	0.630824
B0205.7	0.00275	0.111667	0.7935	0.371333	0.345	0.04	0.18	0.93525	-0.0971425	ceN16-1	1.66386	0.263397	-0.160996	-1.13207	-0.510266	-0.449878	-0.145255	0.630824
B0205.3	0.2475	-0.0586667	1.05	0.00166667	1.17367	0.686	0.08	-0.1675	-0.277076	ceN16-1	1.66386	0.263397	-0.160996	-1.13207	-0.510266	-0.449878	-0.145255	0.630824
B0035.5	-0.53025	0.290333	0.61525	0.0893333	0.656333	0.6905	-0.16	-0.426	-0.661606	ceN16-1	1.66386	0.263397	-0.160996	-1.13207	-0.510266	-0.449878	-0.145255	0.630824
B0035.2	0.47025	0.571	1.64325	1.18067	1.78633	0.713333	-0.06	-0.70275	-0.49242	ceN16-1	1.66386	0.263397	-0.160996	-1.13207	-0.510266	-0.449878	-0.145255	0.630824
B0035.11	0.5875	0.233667	0.456	0.302	0.554	0.734333	-0.06	-0.216	-0.0864857	ceN16-1	1.66386	0.263397	-0.160996	-1.13207	-0.510266	-0.449878	-0.145255	0.630824
B0025.2	-0.7415	-1.22367	-1.40725	-1.41933	-0.028	-0.385	-0.02	0.271	0.184002	ceN16-1	1.66386	0.263397	-0.160996	-1.13207	-0.510266	-0.449878	-0.145255	0.630824
B0025.1	0.40775	0.167	0.6975	0.435	0.706	0.0266667	-0.12	0.0995	-0.122115	ceN16-1	1.66386	0.263397	-0.160996	-1.13207	-0.510266	-0.449878	-0.145255	0.630824
B0024.10	-0.59975	-0.347	0.00575	-0.115333	0.277667	0.439667	-0.2	-0.5645	-0.726569	ceN16-1	1.66386	0.263397	-0.160996	-1.13207	-0.510266	-0.449878	-0.145255	0.630824
B0001.5	0.2555	0.303667	0.425	0.168333	0.192	0.674667	0	-0.2565	-0.214737	ceN16-1	1.66386	0.263397	-0.160996	-1.13207	-0.510266	-0.449878	-0.145255	0.630824
B0001.3	0.23225	0.371333	1.0385	0.089	0.195667	1.03367	-0.1	-0.53825	-0.226515	ceN16-1	1.66386	0.263397	-0.160996	-1.13207	-0.510266	-0.449878	-0.145255	0.630824
ZK863.3	-0.034	-0.195667	0.23675	-0.0983333	-0.989667	-0.677667	-0.06	0.3815	0.730973	ceN6	1.03907	0.26951	0.529746	-0.0761113	-0.193479	0.166833	0.873679	1.1295
ZK484.3	1.299	0.0613333	0.866	0.006	0.653667	0.562667	-0.18	0.19225	0.131975	ceN6	1.03907	0.26951	0.529746	-0.0761113	-0.193479	0.166833	0.873679	1.1295
ZK1058.3	-0.21425	-0.192	-0.0565	-0.159	-0.272333	0.966667	-0.04	-0.32275	-0.231603	ceN6	1.03907	0.26951	0.529746	-0.0761113	-0.193479	0.166833	0.873679	1.1295
ZC434.7	-0.30525	-1.415	-0.60275	-1.604	-0.122	-0.738667	-0.02	-0.07125	0.546925	ceN6	1.03907	0.26951	0.529746	-0.0761113	-0.193479	0.166833	0.873679	1.1295
ZC262.3	0.28075	0.0616667	0.28075	0.359333	0.836333	0.0766667	-0.08	-0.49375	-0.710042	ceN6	1.03907	0.26951	0.529746	-0.0761113	-0.193479	0.166833	0.873679	1.1295
Y48E1B.2	-0.53175	0.153333	-0.0723333	0.019	0.38	0.904667	-0.06	-0.25275	-0.69479	ceN6	1.03907	0.26951	0.529746	-0.0761113	-0.193479	0.166833	0.873679	1.1295
Y43C5A.5	0.6125	-1.48833	-0.9855	-0.492	0.298333	-0.290333	-0.14	-0.55525	0.132908	ceN6	1.03907	0.26951	0.529746	-0.0761113	-0.193479	0.166833	0.873679	1.1295
W02D3.9	0.90425	0.145	0.73225	0.119667	-0.0553333	0.69	-0.2	-0.14625	0.0776767	ceN6	1.03907	0.26951	0.529746	-0.0761113	-0.193479	0.166833	0.873679	1.1295
T24D1.2	0.33775	-0.252333	-0.1245	-0.823667	1.092	0.665333	0.14	-0.19625	-0.147807	ceN6	1.03907	0.26951	0.529746	-0.0761113	-0.193479	0.166833	0.873679	1.1295
T14G10.7	-0.075125	-0.559667	-0.123625	-0.0348333	0.161833	0.414833	0.08	-0.57675	-0.416474	ceN6	1.03907	0.26951	0.529746	-0.0761113	-0.193479	0.166833	0.873679	1.1295
T11G6.8	0.3945	0.110667	0.389	-0.228667	-0.108	0.399	-0.12	0.00475	0.281387	ceN6	1.03907	0.26951	0.529746	-0.0761113	-0.193479	0.166833	0.873679	1.1295
T07A9.4	0.2045	0.0443333	-0.0005	-0.483333	-0.361	0.470667	-0.12	0.19825	0.497113	ceN6	1.03907	0.26951	0.529746	-0.0761113	-0.193479	0.166833	0.873679	1.1295
T05H4.14	0.22625	0.0466667	0.13375	-0.414333	0.602	0.621333	0.14	-0.52475	-0.355224	ceN6	1.03907	0.26951	0.529746	-0.0761113	-0.193479	0.166833	0.873679	1.1295
R102.4	0.29	0.382333	1.1175	0.979	1.60967	0.899333	-0.02	-0.801	-0.837872	ceN6	1.03907	0.26951	0.529746	-0.0761113	-0.193479	0.166833	0.873679	1.1295
M57.2	-0.05625	0.46	1.061	0.901333	1.564	0.6035	-0.24	-0.9155	-0.873842	ceN6	1.03907	0.26951	0.529746	-0.0761113	-0.193479	0.166833	0.873679	1.1295
M18.3	-0.02275	-0.241	-0.47775	-0.145	0.648333	0.276333	1.11e-17	0.2775	-0.195363	ceN6	1.03907	0.26951	0.529746	-0.0761113	-0.193479	0.166833	0.873679	1.1295
M03C11.2	0.00225	-0.0543333	-0.064	-0.172667	0.00866667	0.629	-0.02	-0.5585	-0.40888	ceN6	1.03907	0.26951	0.529746	-0.0761113	-0.193479	0.166833	0.873679	1.1295
K11G12.5	-0.393	0.00866667	0.4835	0.845	0.445	0.498667	-0.46	-0.833	-0.883386	ceN6	1.03907	0.26951	0.529746	-0.0761113	-0.193479	0.166833	0.873679	1.1295
K10B2.2	0.4355	1.85267	2.45025	2.45933	2.728	2.03633	-0.22	0.786	-0.850317	ceN6	1.03907	0.26951	0.529746	-0.0761113	-0.193479	0.166833	0.873679	1.1295
H19N07.3	-0.10725	-0.621333	-0.17025	-0.615667	-0.0316667	-0.906333	-0.02	0.4665	0.630789	ceN6	1.03907	0.26951	0.529746	-0.0761113	-0.193479	0.166833	0.873679	1.1295
F58B3.7	0.2135	0.0676667	0.24625	-0.233667	0.026	0.018	-0.08	-0.3185	-0.0213386	ceN6	1.03907	0.26951	0.529746	-0.0761113	-0.193479	0.166833	0.873679	1.1295
F57C9.4	-0.33425	-0.94	-0.25075	-0.562333	-0.533	0.295333	-0.16	-0.61925	0.0560606	ceN6	1.03907	0.26951	0.529746	-0.0761113	-0.193479	0.166833	0.873679	1.1295
F56H1.4	-0.7315	-0.734	0.221333	-1.02433	-1.368	0.2895	0.1	-0.524	0.371559	ceN6	1.03907	0.26951	0.529746	-0.0761113	-0.193479	0.166833	0.873679	1.1295
F56D2.7	0.15775	-0.1885	-0.042375	0.036	0.375	0.529833	0.18	0.11275	-0.191045	ceN6	1.03907	0.26951	0.529746	-0.0761113	-0.193479	0.166833	0.873679	1.1295
F56A3.2	-0.1825	-0.184333	-0.35525	-0.142	-0.506	-0.914667	0.08	-0.0565	0.536527	ceN6	1.03907	0.26951	0.529746	-0.0761113	-0.193479	0.166833	0.873679	1.1295
F55F8.2	0.54525	-0.243667	0.4445	-0.341333	0.550333	0.28	-0.14	-0.15075	-0.023593	ceN6	1.03907	0.26951	0.529746	-0.0761113	-0.193479	0.166833	0.873679	1.1295
F53F10.4	0.219833	-0.034	0.316714	-0.07975	0.356667	-0.0006	0.46	0.63525	0.624811	ceN6	1.03907	0.26951	0.529746	-0.0761113	-0.193479	0.166833	0.873679	1.1295
F53B3.4	2.33986	0.350667	1.26686	-0.0605	-0.779667	-0.6498	-0.46	-0.72125	0.359581	ceN6	1.03907	0.26951	0.529746	-0.0761113	-0.193479	0.166833	0.873679	1.1295
F53A2.6	-0.567571	-0.2605	-0.0177143	0.36075	0.816667	0.9186	0.16	0.05775	-0.65945	ceN6	1.03907	0.26951	0.529746	-0.0761113	-0.193479	0.166833	0.873679	1.1295
F52B5.2	-0.21925	-0.505667	-0.4925	-1.097	-0.00633333	0.943333	-0.02	-0.9125	-0.1566	ceN6	1.03907	0.26951	0.529746	-0.0761113	-0.193479	0.166833	0.873679	1.1295
F46B6.6	-0.20925	0.0533333	0.543333	0.619667	1.086	0.171333	-0.06	-0.084	-0.813535	ceN6	1.03907	0.26951	0.529746	-0.0761113	-0.193479	0.166833	0.873679	1.1295
F42G8.4	-0.101	-0.0663333	0.51225	0.0095	-0.365	-0.384667	-0.02	0.23525	0.46495	ceN6	1.03907	0.26951	0.529746	-0.0761113	-0.193479	0.166833	0.873679	1.1295
F28F8.6	0.01025	-0.498667	-0.43375	-0.573667	-0.184667	0.583667	0.02	-0.68175	-0.0726154	ceN6	1.03907	0.26951	0.529746	-0.0761113	-0.193479	0.166833	0.873679	1.1295
F13H10.2	0.1515	-0.219	0.347	0.141333	-0.102333	0.316	-0.02	-0.26375	-0.164633	ceN6	1.03907	0.26951	0.529746	-0.0761113	-0.193479	0.166833	0.873679	1.1295
F01G10.1	-0.571	0.368667	1.063	1.488	1.69267	1.234	-0.12	-0.0845	-0.912884	ceN6	1.03907	0.26951	0.529746	-0.0761113	-0.193479	0.166833	0.873679	1.1295
D2030.8	0.423	-0.220333	-0.55325	-0.1	0.859	1.20933	-0.12	-0.46775	-0.435505	ceN6	1.03907	0.26951	0.529746	-0.0761113	-0.193479	0.166833	0.873679	1.1295
D2013.2	-0.0925	-0.487333	0.11425	-0.182	-0.0726667	0.422667	-0.04	0.1915	0.188928	ceN6	1.03907	0.26951	0.529746	-0.0761113	-0.193479	0.166833	0.873679	1.1295
D1043.1	-0.30875	-0.255	-0.043	0.333	-0.127	1.269	-0.1	-0.80375	-0.55083	ceN6	1.03907	0.26951	0.529746	-0.0761113	-0.193479	0.166833	0.873679	1.1295
C47D12.6	-0.136	1.24733	1.688	1.47567	1.51567	1.86867	-0.02	-1.094	-0.862632	ceN6	1.03907	0.26951	0.529746	-0.0761113	-0.193479	0.166833	0.873679	1.1295
C47D12.2	0.02475	-0.422667	-0.1655	-0.107667	0.0176667	0.264667	-0.06	-0.373	-0.274445	ceN6	1.03907	0.26951	0.529746	-0.0761113	-0.193479	0.166833	0.873679	1.1295
C44E4.3	-0.392	-0.566	-0.63225	-0.0306667	0.295667	1.40667	0.06	-0.06175	-0.334488	ceN6	1.03907	0.26951	0.529746	-0.0761113	-0.193479	0.166833	0.873679	1.1295
C44B7.10	0.03275	-0.537333	-0.586	-0.674333	-0.262333	0.659667	-0.14	-0.908	-0.130283	ceN6	1.03907	0.26951	0.529746	-0.0761113	-0.193479	0.166833	0.873679	1.1295
C41H7.5	1.3835	0.78	0.79575	0.137	-0.081	0.076	0.06	-0.50325	0.155427	ceN6	1.03907	0.26951	0.529746	-0.0761113	-0.193479	0.166833	0.873679	1.1295
C38D4.5	0.37	0.213667	0.0955	0.017	-0.253	-0.135	-0.02	-0.0555	0.471502	ceN6	1.03907	0.26951	0.529746	-0.0761113	-0.193479	0.166833	0.873679	1.1295
C29F9.3	-0.497	-0.032	0.29425	0.058	0.0696667	0.172	-0.14	-0.0055	-0.535947	ceN6	1.03907	0.26951	0.529746	-0.0761113	-0.193479	0.166833	0.873679	1.1295
C27A12.7	0.444	-0.125333	0.19525	-0.278333	-0.109333	0.702333	-0.06	-0.1485	0.149602	ceN6	1.03907	0.26951	0.529746	-0.0761113	-0.193479	0.166833	0.873679	1.1295
C17E4.10	0.15325	-0.312	-0.47525	-0.675333	-0.489333	-0.302	-0.06	0.3455	0.897443	ceN6	1.03907	0.26951	0.529746	-0.0761113	-0.193479	0.166833	0.873679	1.1295
B0511.7	1.052	-0.310333	-0.192	-0.471667	-0.213667	1.504	0	-0.1705	0.189652	ceN6	1.03907	0.26951	0.529746	-0.0761113	-0.193479	0.166833	0.873679	1.1295
ZK40.1	-0.11175	-0.252667	-0.21325	-0.417	0.118	1.16667	-0.02	-0.1915	-0.208527	ceN7	1.44373	0.512029	0.480216	-0.232591	0.163865	0.113235	0.711573	0.929042
Y106G6H.14	0.3045	0.041	0.66125	0.436333	0.321333	0.5485	0.12	-0.68625	-0.430076	ceN7	1.44373	0.512029	0.480216	-0.232591	0.163865	0.113235	0.711573	0.929042
W02B12.7	-0.19425	0.0303333	0.01875	-1.282	-0.188667	-0.24	0	-0.601667	0.424458	ceN7	1.44373	0.512029	0.480216	-0.232591	0.163865	0.113235	0.711573	0.929042
T01E8.4	-0.1395	-0.740333	-0.457	-0.99	-0.179	0.573333	-5.55e-18	-0.07075	0.245146	ceN7	1.44373	0.512029	0.480216	-0.232591	0.163865	0.113235	0.711573	0.929042
K08F4.1	0.304125	0.0745	0.351125	0.234167	0.5045	0.905833	-0.08	-0.316	-0.435174	ceN7	1.44373	0.512029	0.480216	-0.232591	0.163865	0.113235	0.711573	0.929042
K07C5.3	0.47	0.475667	0.3365	0.272333	0.571	0.529	-0.1	0.25725	-0.13456	ceN7	1.44373	0.512029	0.480216	-0.232591	0.163865	0.113235	0.711573	0.929042
K07A1.9	0.27075	-0.0526667	0.053	0.0213333	0.457	0.290333	0.14	-0.1875	-0.122491	ceN7	1.44373	0.512029	0.480216	-0.232591	0.163865	0.113235	0.711573	0.929042
F37C12.3	0.5945	0.177667	0.23875	0.671333	0.679	0.635333	0	-0.096	-0.420569	ceN7	1.44373	0.512029	0.480216	-0.232591	0.163865	0.113235	0.711573	0.929042
F26E4.11	-0.3835	-0.495	-0.26525	-0.215	0.163	0.351	-0.1	0.20525	-0.286175	ceN7	1.44373	0.512029	0.480216	-0.232591	0.163865	0.113235	0.711573	0.929042
C54G4.9	-0.08025	-0.513333	-0.283	-0.281	0.443	0.325	-0.18	-0.39075	-0.271379	ceN7	1.44373	0.512029	0.480216	-0.232591	0.163865	0.113235	0.711573	0.929042
C34E10.4	-0.353	-0.138	0.0525	0.248	-0.202667	0.043	0.02	0.2535	-0.45293	ceN7	1.44373	0.512029	0.480216	-0.232591	0.163865	0.113235	0.711573	0.929042
C05D11.9	0.25625	0.132667	0.159	0.365	0.815333	1.406	-0.08	-0.294	-0.522771	ceN7	1.44373	0.512029	0.480216	-0.232591	0.163865	0.113235	0.711573	0.929042
B0511.9	0.76525	-0.132	-0.114	-0.464333	-0.705333	0.350667	-0.26	-1.1715	0.288139	ceN7	1.44373	0.512029	0.480216	-0.232591	0.163865	0.113235	0.711573	0.929042
ZK1010.2	-0.156	0.514333	0.53625	0.597333	0.739333	1.15333	0.28	-0.70225	-0.121107	ceN19	0.767634	0.383054	0.793276	0.080494	0.799131	0.766514	1.48905	0.705223
T28A8.3	0.23775	-0.157667	-0.7695	-0.00533333	0.862667	1.44467	0.14	-0.044	0.132286	ceN19	0.767634	0.383054	0.793276	0.080494	0.799131	0.766514	1.48905	0.705223
T16G1.11	0.20275	0.862667	1.27225	1.22133	0.893667	0.36	0.1	-0.84	-0.406464	ceN19	0.767634	0.383054	0.793276	0.080494	0.799131	0.766514	1.48905	0.705223
T08B2.7	0.12825	0.155	1.17675	1.25033	1.809	0.515333	-0.02	1.17275	-0.343095	ceN19	0.767634	0.383054	0.793276	0.080494	0.799131	0.766514	1.48905	0.705223
R144.7	0.13275	0.116333	0.43425	0.358333	1.12467	-0.0743333	-0.2	-0.86525	-0.18011	ceN19	0.767634	0.383054	0.793276	0.080494	0.799131	0.766514	1.48905	0.705223
M7.5	0.41425	0.104667	0.247	0.6655	0.255	0.596	-0.12	0.276	-0.668572	ceN19	0.767634	0.383054	0.793276	0.080494	0.799131	0.766514	1.48905	0.705223
M05D6.2	0.1215	-0.195667	-0.245	-0.449333	0.203	0.144333	0.06	-0.52925	0.5279	ceN19	0.767634	0.383054	0.793276	0.080494	0.799131	0.766514	1.48905	0.705223
F59G1.7	0.068	-0.214333	-0.4475	-0.0963333	-0.194667	0.129	-0.04	-0.3705	0.129214	ceN19	0.767634	0.383054	0.793276	0.080494	0.799131	0.766514	1.48905	0.705223
F36F2.3	0.26525	-0.271667	0.07825	0.342	0.488667	0.649333	0.04	0.04375	-0.018022	ceN19	0.767634	0.383054	0.793276	0.080494	0.799131	0.766514	1.48905	0.705223
F29C4.6	-0.5375	-1.2545	-0.35925	-0.341	1.966	1.2125	-0.22	0.02075	0.216879	ceN19	0.767634	0.383054	0.793276	0.080494	0.799131	0.766514	1.48905	0.705223
F29B9.4	0.0655	-0.102	-0.19875	0.664	1.35333	1.32367	0.12	-0.2685	-0.0782506	ceN19	0.767634	0.383054	0.793276	0.080494	0.799131	0.766514	1.48905	0.705223
F22B5.9	-0.45625	0.389667	1.19475	0.941667	1.247	0.579333	-0.04	-0.384	-0.30347	ceN19	0.767634	0.383054	0.793276	0.080494	0.799131	0.766514	1.48905	0.705223
F13G3.7	0.6335	0.472	0.61875	0.721667	0.858333	0.747333	-0.06	0.21175	-0.582768	ceN19	0.767634	0.383054	0.793276	0.080494	0.799131	0.766514	1.48905	0.705223
F07H5.10	-0.53175	-0.333	-0.6685	-0.669	0.182	0.739	-0.08	-0.68375	0.327364	ceN19	0.767634	0.383054	0.793276	0.080494	0.799131	0.766514	1.48905	0.705223
C53A5.2	0.20275	0.318333	0.208	-0.347	-0.109	0.114333	-0.26	-0.05625	-0.0937068	ceN19	0.767634	0.383054	0.793276	0.080494	0.799131	0.766514	1.48905	0.705223
C16C10.1	-0.61575	-0.145	-0.32475	-0.261667	-0.0446667	0.648	-0.08	-1.071	0.108017	ceN19	0.767634	0.383054	0.793276	0.080494	0.799131	0.766514	1.48905	0.705223
C16A3.4	-0.7895	0.0886667	0.145	-0.327	0.308667	0.252	0.1	1.029	0.168764	ceN19	0.767634	0.383054	0.793276	0.080494	0.799131	0.766514	1.48905	0.705223
C08F8.1	0.45	0.507333	0.42625	1.1785	0.658667	0.510333	-0.08	0.17275	-0.84889	ceN19	0.767634	0.383054	0.793276	0.080494	0.799131	0.766514	1.48905	0.705223
C01A2.3	-0.0355	2.85667	0.6515	0.68	0.959667	0.572	-0.02	-0.96925	-0.408332	ceN19	0.767634	0.383054	0.793276	0.080494	0.799131	0.766514	1.48905	0.705223
B0035.16	-0.2215	0.0136667	0.27375	0.00133333	-0.401	-0.0136667	-0.06	0.107	-0.131465	ceN19	0.767634	0.383054	0.793276	0.080494	0.799131	0.766514	1.48905	0.705223
F42C5.8	0.323	-0.2425	-0.296714	-0.104	-0.124	0.146	-0.18	0.5995	0.121158	ceN20	0.600512	-0.117978	0.372563	-0.144236	0.648475	1.25267	0.575312	0.0797639
C43E11.2	-0.00875	-0.088	-0.05	0.071	-0.0476667	0.837333	-0.02	0.05475	0.682829	ceN20	0.600512	-0.117978	0.372563	-0.144236	0.648475	1.25267	0.575312	0.0797639
B0432.9	0.2855	-0.000666667	0.1815	0.115333	0.394	0.288	0.12	0.07475	0.743157	ceN20	0.600512	-0.117978	0.372563	-0.144236	0.648475	1.25267	0.575312	0.0797639
K07H8.1	-0.22725	-0.115	-0.032	-0.499667	0.182333	0.700667	-0.02	-0.5435	0.853543	ceN20	0.600512	-0.117978	0.372563	-0.144236	0.648475	1.25267	0.575312	0.0797639
F47B10.7	1.93175	0.573667	2.11425	1.67	1.728	0.077	-0.48	-0.12225	-0.144263	ceN20	0.600512	-0.117978	0.372563	-0.144236	0.648475	1.25267	0.575312	0.0797639
ZK1320.7	0.0775	-0.178	-0.3455	-1.18233	-0.320333	0.221	0.02	0.024	#DIV/0!
F26F4.9	-0.267333	-0.483333	0.306	-0.835667	0.42	3.0425	-0.1	0.37475	#DIV/0!
R151.8	0.1725	-0.145333	0.43975	-0.0243333	-0.0896667	0.997	-0.14	-0.63325	#DIV/0!
B0218.2	-0.2465	0.0226667	0.3175	-0.223333	-0.232	-0.352333	-0.1	1.2695	#DIV/0!
T10B5.5	-0.43575	-1.19167	0.40675	-1.17033	0.543667	-0.294	0.22	0.48975	#DIV/0!
C48E7.3	-0.01975	0.411333	-0.0535	0.414	0.645	0.605667	0.08	0.22625	0.0189356	ceN8-1	0.787224	0.0178614	0.15494	-0.113419	0.486345	0.964881	0.6367	0.400382
C10G11.5	-0.92525	-0.723667	-0.5005	-0.278333	-0.0253333	-0.373	-0.16	-0.614	-0.00814622	ceN8-1	0.787224	0.0178614	0.15494	-0.113419	0.486345	0.964881	0.6367	0.400382
F30A10.3	0.447	-0.363	-0.01025	-1.14367	0.186333	0.807333	-0.18	0.508	0.821613	ceN8-1	0.787224	0.0178614	0.15494	-0.113419	0.486345	0.964881	0.6367	0.400382
C30G12.6	-0.1895	0.023	-0.49925	0.0226667	-0.071	0.101	-0.08	-1.3785	0.0734299	ceN8-1	0.787224	0.0178614	0.15494	-0.113419	0.486345	0.964881	0.6367	0.400382
C34E10.5	-0.32775	0.08	0.32225	0.421333	-0.44	0.405	-0.08	-0.80875	-0.232395	ceN8-1	0.787224	0.0178614	0.15494	-0.113419	0.486345	0.964881	0.6367	0.400382
M03C11.5	-0.09225	0.155	0.56975	0.698333	0.863667	0.313667	0.14	0.15575	-0.410382	ceN8-1	0.787224	0.0178614	0.15494	-0.113419	0.486345	0.964881	0.6367	0.400382
T22B11.5	-0.21025	0.833333	0.315333	1.2875	0.562333	1.58067	1.11e-17	-0.239	-0.148141	ceN8-1	0.787224	0.0178614	0.15494	-0.113419	0.486345	0.964881	0.6367	0.400382
W03F8.3	-0.28925	0.329	0.30375	-0.0656667	-0.0763333	-0.380667	0.14	-0.28925	-0.634552	ceN8-1	0.787224	0.0178614	0.15494	-0.113419	0.486345	0.964881	0.6367	0.400382
C09G9.1	-0.47925	-0.423667	-0.25075	-0.0796667	0.460667	1.26067	0.24	-0.3165	0.566325	ceN8-1	0.787224	0.0178614	0.15494	-0.113419	0.486345	0.964881	0.6367	0.400382
K07F5.14	0.291	0.763333	0.375375	0.266667	0.593833	0.682667	0	-0.2875	-0.017506	ceN8-1	0.787224	0.0178614	0.15494	-0.113419	0.486345	0.964881	0.6367	0.400382
C09H5.2	-0.9115	-0.681	-1.217	0.476	0.542333	-0.43	0.92	2.16275	-0.0103439	ceN8-1	0.787224	0.0178614	0.15494	-0.113419	0.486345	0.964881	0.6367	0.400382
	SL2 RNA	No.trans-spliced genes	Average_Pearson_Correlation
	CeN16-1	236	-0.16
	CeN6	48	-0.11
	CeN7	13	-0.18
	CeN19	20	-0.13
	CeN20	5	0.45
	CeN8-1	11	0.002
